# Supplementary material for: Developing a Risk Stratification Tool to Predict Patients with Gestational Diabetes Mellitus at Risk of Insulin Treatment: A Cohort Study
Source: J Pers Med. 2025 May 30;15(6):223. doi: 10.3390/jpm15060223 (PMC12194323; doi:10.3390/jpm15060223)
Supplement: Supplementary file 1 [file jpm-15-00223-s001.zip]

Archive with 2 entries (2 files):
- NHS HRA assessment.pdf
- Suplementary_file.pdf
